# Supplementary material for: New Deoxycholic Acid Derived Tyrosyl-DNA Phosphodiesterase 1 Inhibitors Also Inhibit Tyrosyl-DNA Phosphodiesterase 2
Source: Molecules. 2021 Dec 23;27(1):72. doi: 10.3390/molecules27010072 (PMC8746696; doi:10.3390/molecules27010072)
Supplement: Supplementary file 1 [file molecules-27-00072-s001.zip]

Archive with 1 entries (1 files):
- molecules-1492190-supplementary.pdf
